# Supplementary material for: Dynamic changes of tumor gene expression during repeated pressurized intraperitoneal aerosol chemotherapy (PIPAC) in women with peritoneal cancer
Source: BMC Cancer. 2016 Aug 19;16:654. doi: 10.1186/s12885-016-2668-4 (PMC4992274; doi:10.1186/s12885-016-2668-4)
Supplement: Additional file 6: — Raw data (clinical and qPCR data). (XLSX 90 kb) [file 12885_2016_2668_MOESM6_ESM.xlsx]

## Sheet: qPCR Data
						1		2			REF:	S
Patient			PIPAC			hACTB		hGAPDH		A-G	Mean Ref			hBAG1		hBIRC5		hCCNB1		hCCNE1		hCCNE2		hCD44s		hCD44v6		hCLDN4		hCLDN6		hCTSL2		hMKI67		hMMP11		hMMP2		hMMP9		hMUC1		hMUC4		hMYBL2		hPAK1
ID	FFT	KID	Tag	PIPAC	PP	Ct	Ct SE	Ct	Ct SE	ΔCt	Ct	Ct SE		Ct	Ct SE	Ct	Ct SE	Ct	Ct SE	Ct	Ct SE	Ct	Ct SE	Ct	Ct SE	Ct	Ct SE	Ct	Ct SE	Ct	Ct SE	Ct	Ct SE	Ct	Ct SE	Ct	Ct SE	Ct	Ct SE	Ct	Ct SE	Ct	Ct SE	Ct	Ct SE	Ct	Ct SE	Ct	Ct SE
1	15	8	42	2	1	27.05	0.137	26.771	0.137	0.279	26.9105	0.137		30.87	0.142	40	0.134	33.338	0.266	40	0.134	35.292	1.432	30.465	0.138	28.606	0	40	0	27.615	0	30.973	0.205	40	0	29.181	0.199	30.495	0.142	40	0.134	30.529	0.216	40	0	28.935	0.312	31.84	0.156
1	66	8	114	3	1	25.713	0.22	25.955	0.22	-0.242	25.834	0.22		29.142	0.27	34.207	0.727	31.33	0.229	31.152	0.353	32.408	0.415	29.618	0.245	40	0	28.895	0.64	27.082	0	29.528	0.387	40	0	29.187	0.234	29.566	0.227	31.391	1.121	27.688	0.321	40	0	29.237	0.629	29.294	0.226
4	3	-	0	1	0	26.83	0.078	28.187	0.078	-1.357	27.5085	0.078		30.133	0.192	40	0.031	40	0.031	40	0.031	40	0.031	28.441	0.08	e	0	40	0	40	0	e	0	40	0.031	40	0	31.396	0.051	34.982	0.608	31.981	0.49	40	0.031	40	0.031	40	0.031
5	19	11	42	2	1	23.859	0.062	20.497	0.062	3.362	22.178	0.062		24.992	0.037	40	0.037	30.252	0.215	29.492	0.409	31.598	0.181	26.854	0.037	27.755	0	40	0	29.999	0	29.847	0.116	40	0	31.915	0.05	27.79	0.101	40	0.037	32.22	0.231	35.303	0.071	40	0.037	24.499	0.078
5	44	11	83	3	1	27.192	0.11	28.403	0.11	-1.211	27.7975	0.11		30.541	0.156	33.077	0.152	30.526	0.469	40	0.085	40	0	29.854	0.147	40	0	28.162	0.193	29.709	0	40	0	40	0	32.769	0.295	30.152	0.111	40	0.085	32.188	0.364	32.933	0.15	40	0.085	40	0
6	4	-	0	1	0	25.088	0.022	26.333	0.022	-1.245	25.7105	0.022		27.538	0.027	40	0	30.203	0.02	27.804	0.14	40	0.018	27.365	0.183	e	0	31.95	0.173	27.94	0.287	26.346	0.091	34.658	0.496	25.526	0.16	28.169	0.029	32.773	0.234	22.909	0.086	33.231	0.545	27.223	0.045	30.742	0.124
7	21	12	42	2	1	27.719	0.085	28.742	0.085	-1.023	28.2305	0.085		28.182	0.156	40	0	34.876	2.171	40	0	40	0.046	26.461	0.046	40	0	40	0	40	0	40	0	40	0.046	40	0	31.378	0.053	40	0.046	40	0.046	40	0	40	0.046	30.062	0.698
8	5	1	42	2	1	29.161	0.153	30.059	0.153	-0.898	29.61	0.153		31.278	0.635	40	0.039	40	0.039	40	0.039	40	0.039	26.812	0.045	40	0	40	0	40	0	40	0	40	0.039	40	0	34.176	0.042	33.272	0.24	40	0.039	40	0.039	40	0	40	0.039
8	23	1	77	3	1	23.573	0.079	20.044	0.079	3.529	21.8085	0.079		21.09	0.085	40	0	30.423	0.147	27.53	0.029	28.29	0.036	24.617	0.065	30.61	0.116	31.62	0.03	28.58	0.126	27.913	0.135	35.884	0.055	28.677	0.13	27.264	0.032	33.132	0.203	28.989	0.354	31.617	0.403	30.016	0.733	24.015	0.222
9	6+7	4	42	2	1	25.5205	0.1	25.8875	0.1	-0.367	25.704	0.1		28.6075	0.148	36.5455	0.591	32.3185	0.491	30.3645	0.77	35.7075	0.089	28.434	0.107	33.492	0	30.585	0.264	29.931	0.089	35.274	0.159	34.174	0.171	31.2935	0.124	29.2205	0.07	30.19	0.156	25.637	0.139	40	0.013	28.814	0.078	29.097	0.566
9	26	4	77	3	1	27.44	0.468	25.509	0.468	1.931	26.4745	0.468		30.209	0.477	34.023	0.473	30.116	0.489	30.429	0.509	31.779	0.481	29.996	0.473	28.241	0	29.98	0.478	30.777	0	31.287	0.475	33.106	0.519	34.34	0.47	31.858	0.47	29.485	0.675	26.24	0.481	40	0	29.429	0.552	28.816	0.557
10	9	2	42	2	1	26.131	0.022	26.969	0.022	-0.838	26.55	0.022		28.662	0.09	40	0	32.518	0.28	40	0.019	40	0.019	27.712	0.09	40	0	40	0	40	0	40	0	40	0.019	29.69	0.56	28.74	0.06	40	0.019	28.566	0.063	33.767	0.055	31.04	0.455	40	0
12	10+13	3	0	1	0	24.1915	0.097	24.7255	0.097	-0.534	24.4585	0.097		27.2635	0.131	33.1195	0.268	29.1565	0.141	27.4375	0.211	30.5315	0.188	27.53	0.097	29.5795	0.06	30.373	0.227	29.0445	0.04	28.5305	0.432	33.027	0.389	27.004	0.108	27.6495	0.22	30.946	0.164	25.456	0.14	36.4665	0.066	26.68	0.27	27.339	0.121
12	33+34	3	42	3	1	25.6925	0.112	26.012	0.112	-0.3195	25.8523	0.112		29.5185	0.16	33.86	0.109	29.622	0.129	34.21	0.088	36.1465	0.404	27.3685	0.09	33.6395	0	29.838	0.509	27.2375	0.122	34.7635	0.127	36.622	0.391	27.7625	0.329	28.6415	0.137	32.7665	0.781	28.2465	0.142	40	0	29.3005	0.364	34.3245	0.113
13	11	13	0	1	0	26.451	0.089	26.918	0.089	-0.467	26.6845	0.089		30.796	0.084	40	0.067	32.647	0.456	40	0.067	40	0	29.018	0.101	40	0	40	0	31.507	0	40	0	40	0	34.333	0.59	31.33	0.077	40	0.067	31.203	0.29	40	0	30.417	0.232	31.593	0.201
13	27	13	30	2	1	25.169	0.055	25.559	0.055	-0.39	25.364	0.055		27.625	0.118	33.38	0.142	28.286	0.051	25.504	0.049	30.844	0.096	29.679	0.039	26.196	0	25.312	0.139	27.059	0	27.072	0.274	30.663	0.14	28.616	0.069	30.518	0.02	31.433	0.268	23.644	0.062	40	0	24.552	0.06	26.631	0.092
13	52	13	63	3	1	24.823	0.046	25.233	0.046	-0.41	25.028	0.046		28.733	0.02	34.29	0.488	28.774	0.02	27.219	0.078	32.794	0.501	29.451	0.289	27.648	0	29.413	0.021	27.732	0	29.108	0.153	32.125	0.214	29.53	0.057	28.85	0.038	28.937	0.199	26.395	0.041	40	0	25.924	0.141	29.023	0.231
17	40	14	42	2	1	32.209	0.102	32.989	0.102	-0.78	32.599	0.102		40	0.096	40	0.096	40	0	40	0.096	40	0	40	0	40	0	28.374	0.143	30.539	0	40	0	40	0	40	0	40	0.096	30.116	0.122	40	0	33.682	1.392	40	0.096	40	0
17	73	14	84	3	1	24.148	0.032	20.929	0.032	3.219	22.5385	0.032		25.771	0.039	40	0.024	30.3	0.48	27.604	0.024	32.141	0.024	26.363	0.03	27.931	0	29.838	0.415	30.227	0	30.182	0.061	40	0	31.665	0.196	27.019	0.046	22.025	0.133	29.431	0.211	35.445	0.183	30.49	0.283	24.48	0.073
18	16+17	10	0	1	0	27.929	0.132	28.3745	0.132	-0.4455	28.1517	0.132		31.991	1.238	37.128	0.082	32.449	0.292	34.3575	0.082	40	0.074	30.2375	0.134	40	0	40	0	26.3615	0.168	32.0025	0.725	40	0	35.799	0.467	30.8365	0.089	31.5255	0.399	30.512	0.205	36.5585	0.859	29.684	0.715	34.5825	0.384
18	38+39	10	35	2	1	25.1255	0.056	24.562	0.056	0.5635	24.8438	0.056		28.023	0.083	32.8295	0.242	30.2815	0.091	27.6315	0.085	35.4795	0.121	28.18	0.095	34.2255	0	30.947	0.096	26.028	0.065	30.466	0.376	32.2275	0.418	30.909	0.097	29.1005	0.231	27.9025	0.281	28.243	0.18	32.4615	0.209	26.4535	0.283	27.1635	0.116
19	18	15	0	1	0	27.189	0.103	27.156	0.103	0.033	27.1725	0.103		28.783	0.105	e	0	31.301	0.221	29.036	0.126	40	0	30.388	0.108	29.198	0	29.882	0.104	32.825	0	29.348	0.72	32.958	0.139	29.701	0.107	31.25	0.122	29.966	0.33	27.574	0.134	32.27	0.11	28.465	0.101	29.985	0.299
19	36	15	30	2	1	27.358	0.041	27.237	0.041	0.121	27.2975	0.041		29.411	0.253	33.84	0.035	30.69	0.056	30.862	0.033	32.988	0.329	31.04	0.053	29.379	0	28.328	0.204	29.901	0	30.439	0.493	40	0	30	0.105	30.239	0.024	40	0.018	27.556	0.078	32.478	0.274	31.553	0.197	30.976	0.511
19	67	15	68	3	1	24.576	0.067	25.661	0.067	-1.085	25.1185	0.067		27.848	0.045	33.839	0.078	31.928	0.224	29.635	0.047	34.458	1.063	28.549	0.067	29.088	0	28.597	0.418	40	0	28.892	0.279	40	0	28.961	0.101	27.762	0.057	31.938	0.269	26.668	0.106	33.169	0.056	30.793	0.052	29.314	0.065
20	20	16	0	1	0	22.304	0.029	21.073	0.029	1.231	21.6885	0.029		24.289	0.027	40	0.022	28.98	0.06	28.714	0.113	29.806	0.375	25.143	0.024	25.139	0	30.32	0.025	27.649	0	28.082	0.215	32.837	0.041	30.729	0.054	26.273	0.039	30.286	0.219	26.619	0.17	32.353	0.185	29.284	0.658	23.993	0.07
20	45-47	16	42	2	1	28.076	0.085	29.1037	0.085	-1.02767	28.5898	0.085		31.9327	0.388	40	0.08	34.9503	1.743	40	0.08	40	0	31.2607	0.225	35.371	0	36.6857	0.234	40	0	40	0	40	0	34.6513	0.32	31.952	0.106	37.118	0.08	33.0313	0.078	36.4997	0.377	36.6477	0.141	40	0
20	74	16	77	3	1	29.666	0.087	30.615	0.087	-0.949	30.1405	0.087		33.493	1.212	40	0.054	40	0	40	0.054	40	0	40	0	40	0	40	0	40	0	40	0	40	0	32.259	0.188	31.986	0.07	40	0.054	31.333	0.055	40	0	40	0.054	40	0
23	24	17	0	1	0	22.808	0.062	24.262	0.062	-1.454	23.535	0.062		25.534	0.066	30.739	0.073	26.643	0.087	23.494	0.231	30.721	0.063	29.554	0.053	28.568	0	24.419	0.142	26.875	0	27.158	0.242	28.767	0.045	30.303	0.044	30.276	0.064	27.616	0.105	21.649	0.045	27.765	0.045	24.515	0.15	23.472	0.081
23	60	17	40	2	1	23.316	0.054	24.444	0.054	-1.128	23.88	0.054		27.294	0.125	34.202	0.469	28.896	0.082	26.393	0.12	35.175	1.845	29.003	0.1	28.942	0	25.639	0.103	28.53	0	28.42	0.132	32.453	0.364	28.43	0.157	28.249	0.105	27.893	0.18	23.502	0.058	33.034	0.178	28.081	0.092	25.317	0.387
23	81	17	77	3	1	24.958	0.121	25.63	0.121	-0.672	25.294	0.121		28.061	0.024	33.543	1.047	30.091	0.071	27.135	0.13	32.805	0.577	29.08	0.156	27.628	0	27.989	0.335	e	0	28.396	0.217	31.122	0.231	30.714	0.057	29.625	0.03	31.024	0.292	25.657	0.169	31.849	0.044	27.41	0.1	27.949	0.349
24	29+30	18	0	1	0	24.505	0.088	25.3475	0.088	-0.8425	24.9263	0.088		26.6485	0.106	33.792	1.554	31.6185	0.437	34.9915	0	37.209	0.659	25.8905	0.447	40	0	36.0735	0.057	35.9575	0.09	31.088	0.524	35.092	0.28	28.682	0.281	29.146	0.113	34.7755	0.145	29.6915	0.081	34.6835	0.167	34.333	0.119	28.591	0.218
24	71+27	18	60	2	1	24.8635	0.139	25.2395	0.139	-0.376	25.0515	0.139		26.8235	0.204	36.211	0.353	31.8605	0.283	32.979	0.53	35.5295	0.267	26.4195	0.169	30.097	0.178	36.0875	0.151	35.814	0.318	29.6405	1.147	37.7735	0.595	26.5105	0.225	28.5415	0.112	31.833	0.336	29.3355	0.098	31.1155	0.116	29.197	0.645	30.1715	1.07
25	35	19	0	1	0	28.034	0.077	26.934	0.077	1.1	27.484	0.077		30.964	0.241	32.143	0.146	30.635	0.275	40	0.076	40	0.076	28.226	0.119	40	0	31.624	0.076	31.78	0.392	40	0	40	0.076	29.096	0.455	33.325	0.169	32.446	0.275	32.642	0.083	28.988	0.168	32.442	0.455	38.303	0.405
25	70	19	44	2	1	24.306	0.049	24.937	0.049	-0.631	24.6215	0.049		27.27	0.051	33.327	0.037	31.949	0.04	31.644	0.04	40	0.035	24.226	0.054	27.714	0.073	40	0	27.437	0.095	30.745	0.069	35.511	0.038	25.843	0.035	26.298	0.066	28.773	0.493	26.593	0.068	40	0.035	27.05	0.162	28.854	0.075
26	42	20	0	1	0	40		40		0	40	0		40	0	40	0	40	0	40	0	40	0	40	0	40	0	40	0	40	0	37.066	0	40	0	40	0	40	0	40	0	40	0	40	0	40	0	40	0
26	75	20	42	2	1	28.587	0.09	28.618	0.09	-0.031	28.6025	0.09		33.71	0.131	40	0.083	32.33	0.208	31.912	2.614	40	0	30.036	0.218	40	0	40	0	40	0	40	0	40	0	40	0.083	32.796	0.209	27.451	0.108	40	0	40	0	e	0	40	0
26	96	20	77	3	1	25.312	0.03	26.696	0.03	-1.384	26.004	0.03		29.179	0.046	40	0.023	31.114	0.028	40	0.023	33.055	0.042	28.693	0.064	e	0	40	0	40	0	40	0	40	0	33.031	0.183	27.884	0.031	32.473	1.058	32.523	0.024	40	0	40	0.023	31.686	0.127
27	48	21	0	1	0	23.812	0.01	21.657	0.01	2.155	22.7345	0.01		24.807	0.073	40	0	29.344	0.072	27.995	0.222	30.759	0.565	28.78	0.032	28.575	0	29.312	0.251	28.282	0	29.16	0.048	33.686	0.24	32.369	0.016	29.21	0.07	31.087	0.411	26.539	0.061	33.497	0.563	29.061	0.164	24.093	0.177
27	77	21	40	2	1	24.334	0.078	25.049	0.078	-0.715	24.6915	0.078		28.258	0.102	40	0.046	29.137	0.047	27.067	0.175	33.091	0.119	29.866	0.051	26.201	0	27.935	0.346	29.301	0	28.84	0.237	31.352	0.107	28.937	0.046	28.943	0.125	40	0.046	25.005	0.125	31.604	0.352	26.623	0.109	26.642	0.13
27	98	21	82	3	1	23.427	0.076	25.433	0.076	-2.006	24.43	0.076		27.969	0.069	40	0.069	31.688	0.099	29.85	0.661	33.236	0.125	28.009	0.071	29.185	0	29.853	0.475	27.81	0	30.279	0.42	33.598	0.069	31.589	0.074	27.752	0.069	31.1	0.556	27.643	0.118	34.726	0.112	30.584	0.13	28.516	0.117
28	51	22	0	1	0	28.351	0.058	29.98	0.058	-1.629	29.1655	0.058		29.512	0.1	40	0.031	33.228	0.939	40	0.031	40	0.031	26.148	0.11	40	0	40	0.031	40	0	40	0	40	0.031	40	0	29.8	0.103	34.692	2.441	40	0	40	0.031	40	0.031	30.461	0.533
28	76	22	35	2	1	26.997	0.067	28.393	0.067	-1.396	27.695	0.067		28.604	0.273	40	0.031	35.661	1.362	40	0.031	40	0.031	26.804	0.041	40	0	40	0.031	33.571	0.196	40	0.031	40	0	31.88	0.129	29.661	0.133	32.406	0.031	34.94	0.036	40	0.031	30.401	0.096	e	0.031
30	53	-	0	1	0	25.465	0.119	25.31	0.119	0.155	25.3875	0.119		27.739	0.135	33.447	0.148	31.588	0.149	32.668	2.553	30.071	0.222	26.37	0.126	40	0	40	0	40	0	30.441	1.594	36.092	0.23	28.879	0.12	31.052	0.139	34.712	0.416	26.297	0.128	31.878	0.107	27.599	0.226	30.412	0.446
33	82	-	42	2	1	26.555	0.11	27.648	0.11	-1.093	27.1015	0.11		30.087	0.238	40	0.066	40	0	40	0	40	0	29.007	0.066	e	0	40	0	40	0	e	0	40	0	34.888	0.47	29.836	0.085	40	0.066	40	0	35.033	0.132	40	0.066	40	0
33	104	-	84	3	1	26.373	0.033	28.154	0.033	-1.781	27.2635	0.033		30.216	0.282	33.139	0.248	40	0	40	0	40	0	29.933	0.113	40	0	40	0	40	0	40	0	40	0	32.416	0.033	28.92	0.054	31.099	0.408	40	0	40	0	30.6	0.58	40	0
34	61	26	0	1	0	24.163	0.045	25.368	0.045	-1.205	24.7655	0.045		29.013	0.139	32.969	0.078	28.888	0.258	29.495	0.236	31.113	0.18	29.268	0.049	28.769	0	30.489	0.21	26.223	0	26.763	0.28	31.9	0.156	30.298	0.173	29.191	0.026	29.99	0.207	26.76	0.039	35.6	0.473	25.385	0.199	27.576	0.121
34	88	26	35	2	1	24.672	0.142	25.771	0.142	-1.099	25.2215	0.142		28.847	0.146	34.004	0.568	30.093	0.269	40	0	40	0.71	e	0	30.611	0	40	0	26.63	0	26.246	0.203	40	0	32.114	0.142	28.013	0.14	29.017	1.394	26.277	0.138	40	0	28.53	0.257	28.341	0.201
34	108	26	77	3	1	23.196	0.111	25.272	0.111	-2.076	24.234	0.111		27.961	0.308	32.724	0.056	27.805	0.151	28.161	0.52	26.415	0.058	31.407	0.068	29.965	0	27.622	0.654	26.762	0	26.493	0.253	29.672	0.086	30.82	0.165	28.185	0.074	32.739	0.858	25.349	0.115	31.831	0.201	25.541	0.11	25.424	0.093
35	62	27	0	1	0	29.479	0.245	30.939	0.245	-1.46	30.209	0.245		32.351	0.104	34.589	0.113	31.214	0.245	40	0.08	40	0	33.401	0.086	40	0	28.499	0.081	40	0	40	0	40	0	34.441	0.902	32.443	0.184	40	0.08	40	0	33.078	0.413	40	0.08	40	0
35	89	27	35	2	1	27.456	0.074	28.38	0.074	-0.924	27.918	0.074		32.965	0.114	40	0.045	40	0	40	0.045	40	0	27.576	0.098	40	0	40	0	40	0	40	0	40	0	40	0	30.798	0.117	40	0.045	40	0	40	0	40	0.045	40	0
36	64	-	0	1	0	20.789	0.029	21.928	0.029	-1.139	21.3585	0.029		25.387	0.082	29.933	0.156	24.941	0.026	22.647	0.09	28.43	0.151	26.821	0.074	25.872	0	23.172	0.233	25.667	0	e	0	26.4	0.037	24.73	0.035	25.222	0.024	26.128	0.448	20.658	0.025	28.877	0.025	22.757	0.022	22.685	0.101
36	90	-	35	2	1	24.537	0.054	25.548	0.054	-1.011	25.0425	0.054		29.008	0.135	40	0.051	30.763	0.242	30.08	0.62	40	0	27.212	0.112	25.972	0	e	0	40	0	29.513	0.226	40	0	32.003	0.068	26.907	0.051	28.113	0.214	27.159	0.052	40	0	31	0.5	29.731	0.214
36	105	-	70	3	1	24.062	0.039	25.05	0.039	-0.988	24.556	0.039		27.301	0.068	33.661	0.099	29.361	0.039	26.54	0.211	33.067	0.123	27.547	0.041	27.457	0	27.957	0.567	30.385	0	29.241	0.046	31.468	0.191	32.437	0.47	27.546	0.039	29.61	0.04	25.522	0.054	33.714	0.421	26.653	0.086	26.97	0.087
37	65	-	0	1	0	18.837	0.033	20.565	0.033	-1.728	19.701	0.033		22.938	0.039	30.665	0.115	24.257	0.046	25.567	0.032	27.815	0.065	26.013	0.047	25.285	0	22.008	0.24	17.681	0	23.784	0.193	27.221	0.101	27.413	0.034	24.239	0.054	22.905	0.046	18.945	0.038	26.43	0.048	24.881	0.164	22.035	0.085
37	91	-	35	2	1	20.528	0.064	21.529	0.064	-1.001	21.0285	0.064		22.436	0.082	27.369	1.453	26.195	0.107	29.347	0.042	29.446	0.057	23.396	0.043	40	0	27.355	0.061	21.922	0.061	25.857	0.133	29.732	0.054	24.188	0.128	25.364	0.061	25.772	0.045	23.335	0.047	25.64	0.044	22.951	0.096	22.379	0.103
37	111	-	77	3	1	21.784	0.132	23.101	0.132	-1.317	22.4425	0.132		23.477	0.097	29.277	1.959	28.044	0.089	30.744	0.355	31.166	0.147	25.23	0.116	40	0	28.048	0.081	24.432	0.081	27.998	0.174	31.233	0.171	27.503	0.192	27.808	0.084	30.128	0.174	24.358	0.08	27.751	0.086	24.105	0.113	23.756	0.118
37	133	-	119	4	1	17.625	0.054	18.109	0.054	-0.484	17.867	0.054		19.831	0.058	28.073	0.067	22.709	0.052	24.875	0.045	23.707	0.049	23.259	0.044	29.936	0.125	26.227	0.071	17.405	0.186	22.684	0.114	27.001	0.043	23.463	0.041	22.652	0.049	27	0.043	17.835	0.046	25.714	0.044	22.132	0.192	20.223	0.172
37	177	-	223	5	1	18.779	0.039	20.237	0.039	-1.458	19.508	0.039		22.697	0.052	30.514	0.083	25.254	0.079	25.834	0.107	26.195	0.222	20.781	0.031	30.836	0.086	30.286	0.048	24.265	0.048	26.344	0.269	28.754	0.029	22.811	0.032	20.789	0.029	29.414	0.051	22.406	0.019	29.124	0.198	24.651	0.111	23.692	0.279
37	193	-	258	6	1	18.622	0.018	19.29	0.018	-0.668	18.956	0.018		24.043	0.027	29.949	0.155	25.564	0.056	24.501	0.139	27.801	0.132	27.163	0.086	28.669	0.021	27.43	0.054	17.945	0.175	27.603	0.021	26.475	0.058	29.075	0.056	23.015	0.025	29.059	0.093	21.912	0.021	26.631	0.033	23.907	0.02	21.787	0.129
38	68	28	0	1	0	19.017	0.09	18.7755	0.09	0.2415	18.8963	0.09		22.6255	0.053	26.591	0.046	23.637	0.077	20.47	0.05	26.9055	0.077	24.5715	0.149	26.812	0.108	25.045	0.101	25.82	0.067	24.3565	0.108	25.3255	0.068	31.728	0.101	24.219	0.077	23.809	2.146	21.67	0.044	28.405	0.134	18.975	0.189	20.07	0.079
39	69	29	0	1	0	18.036	0.072	19.248	0.072	-1.212	18.642	0.072		21.173	0.161	30.512	0.012	24.563	0.008	27.34	0.01	28.118	0.065	20.891	0.017	25.869	0.009	26.875	0.022	25.931	0.035	23.864	0.071	28.498	0.008	20.901	0.037	20.787	0.027	26.154	0.157	21.145	0.037	25.924	0.083	23.85	0.037	21.278	0.08
39	95	29	42	2	1	18.922	0.047	19.972	0.047	-1.05	19.447	0.047		21.743	0.045	30.651	0.096	25.396	0.121	27.999	0.148	28.941	0.035	21.449	0.049	26.432	0.054	27.488	0.034	26.912	0.034	24.704	0.04	40	0.034	22.24	0.407	22.048	0.035	24.444	0.102	21.965	0.037	26.37	0.126	22.794	0.089	22.11	0.094
39	115+116	29	85	3	1	18.2985	0.064	19.887	0.064	-1.5885	19.0928	0.064		22.8455	0.071	31.055	0.14	26.1965	0.058	26.189	0.124	29.253	0.157	23.2905	0.056	27.979	0.071	28.203	0.063	25.593	0.153	26.3325	0.09	28.8615	0.082	24.3115	0.056	20.7515	0.056	26.3585	0.063	21.6555	0.064	27.8635	0.061	25.1085	0.064	21.903	0.282
42	78	31	0	1	0	17.308	0.069	17.49	0.069	-0.182	17.399	0.069		19.588	0.06	28.731	0.079	22.34	0.129	24.764	0.062	26.58	0.061	18.152	0.079	22.803	0.06	26.77	0.114	26.496	0.116	22.664	0.121	25.587	0.074	18.969	0.059	20.631	0.06	21.3	0.059	40	0	18.276	0.059	19.116	0.194	20.044	0.188
42	99	31	42	2	1	16.383	0.012	16.975	0.012	-0.592	16.679	0.012		18.945	0.032	26.614	0.021	19.948	0.017	22.937	0.012	25.342	0.097	20.606	0.037	23.009	0.086	25.274	0.016	25.674	0.057	21.674	0.122	23.838	0.03	40	0.012	22.931	0.012	23.046	0.063	21.235	0.013	17.485	0.059	18.532	0.032	19.242	0.137
43	79+80	33	0	1	0	18.5495	0.025	20.1125	0.025	-1.563	19.331	0.025		23.406	0.056	30.4495	0.097	26.891	0.028	24.208	0.141	28.3955	0.039	22.4525	0.027	29.092	0.106	28.845	0.079	21.4585	0.23	26.301	0.144	27.865	0.05	24.482	0.076	22.2645	0.026	26.8885	0.045	22.3685	0.028	26.6685	0.059	22.47	0.127	22.7045	0.707
43	130+131	33	91	4	1	24.8335	0.096	23.959	0.096	0.8745	24.3963	0.096		27.1575	0.118	37.102	0.636	31.815	0.577	33.088	0.17	36.1075	0.092	28.826	0.129	35.391	0.159	34.523	0.304	32.535	0.205	31.062	0.56	35.4975	0.092	29.342	0.159	28.979	0.59	35.613	0.092	31.2725	0.093	36.736	0.321	33.7955	0.193	32.3915	0.092
45	83+84	34	0	1	0	20.5185	0.205	21.49	0.205	-0.9715	21.0042	0.205		23.0225	0.21	30.3305	0.336	24.771	0.212	25.202	0.236	27.308	0.205	23.544	0.206	30.3985	0.24	27.3835	0.206	22.562	0.23	24.378	0.265	28.4975	0.208	31.0345	0.204	24.7425	0.204	26.163	0.233	22.101	0.205	23.0455	0.204	23.5675	0.242	22.2855	0.314
45	102	34	35	2	1	18.906	0.082	20.378	0.082	-1.472	19.642	0.082		21.983	0.072	26.517	1.38	23.749	0.08	26.004	0.073	27.031	0.154	20.049	0.139	/	0	25.841	0.127	23.143	0.086	23.286	0.179	26.838	0.092	18.511	0.075	21.763	0.124	24.363	0.375	20.974	0.056	24.256	0.063	21.565	0.265	21.187	0.146
45	127	34	77	3	1	19.432	0.025	21.155	0.025	-1.723	20.2935	0.025		22.329	0.028	28.781	0.029	23.508	0.021	25.886	0.109	27.027	0.038	22.355	0.068	28.369	0.045	26.322	0.042	23.36	0.05	23.323	0.073	26.661	0.021	17.246	0.026	23.235	0.041	22.579	0.122	21.724	0.036	24.737	0.057	21.261	0.256	21.471	0.099
46	86	35	0	1	0	20.55	0.09	21.863	0.09	-1.313	21.2065	0.09		23.22	0.068	32.993	0.053	26.667	0.054	28.491	0.075	30.721	0.056	22.975	0.058	28.945	0.068	28.275	0.092	24.965	0.059	26.365	0.053	30.812	0.065	20.24	0.068	24.017	0.083	23.56	0.057	25.204	0.067	26.509	0.056	24.317	0.062	25.118	0.203
46	123	35	74	3	1	24.428	0.062	25.203	0.062	-0.775	24.8155	0.062		26.956	0.173	40	0	32.222	0.561	32.974	0.054	33.806	0.141	25.793	0.057	e	0	40	0	31.998	0.354	31.893	0.959	34.484	0.215	28.08	0.088	28.663	0.014	29.999	0.263	31.96	0.231	32.711	0.187	27.802	0.418	30.659	0.609
47	106	36	42	2	1	20.504	0.057	22.691	0.057	-2.187	21.5975	0.057		21.96	0.058	32.919	0.853	28.198	0.067	30.415	0.07	30.285	0.096	22.502	0.057	28.427	0.121	30.388	0.045	30.925	0.054	27.476	0.051	30.977	0.094	26.549	0.105	24.431	0.062	29.415	0.164	30.586	0.045	28.279	0.062	26.617	0.084	24.903	0.251
47	126	36	77	3	1	18.958	0.049	21.342	0.049	-2.384	20.15	0.049		22.028	0.105	31.073	0.14	27.189	0.04	29.552	0.033	29.85	0.023	20.514	0.021	25.567	0.047	31.1	0.092	31.229	0.075	26.15	0.137	30.198	0.135	25.953	0.034	23.433	0.036	19.245	0.156	29.748	0.097	29.599	0.026	25.318	0.36	25.831	0.085
48	92	37	0	1	0	18.868	0.091	17.39	0.091	1.478	18.129	0.091		19.203	0.093	25.627	2.378	23.596	0.132	27.502	0.114	28.067	0.142	21.732	0.128	/	0	24.618	0.09	29.793	0.212	24.497	0.097	27.306	0.095	16.628	0.097	22.029	0.09	24.432	0.107	22.058	0.09	26.924	0.114	23.077	0.18	21.604	0.092
48	107	37	35	2	1	17.245	0.137	17.871	0.137	-0.626	17.558	0.137		19.821	0.044	28.627	0.112	23.582	0.048	26.848	0.049	27.042	0.044	18.551	0.045	24.528	0.089	25.803	0.057	28.625	0.137	24.247	0.062	26.402	0.078	20.225	0.045	19.415	0.054	21.817	0.045	21.686	0.051	26.725	0.081	22.627	0.089	22.087	0.152
48	128	37	70	3	1	19.778	0.055	20.011	0.055	-0.233	19.8945	0.055		21.779	0.032	30.523	0.112	25.751	0.03	29.462	0.132	29.72	0.067	22.759	0.103	27.686	0.15	27.398	0.093	31.565	0.07	26.301	0.051	29.217	0.039	20.59	0.081	23.454	0.044	23.366	0.069	23.482	0.044	28.79	0.048	24.318	0.033	23.682	0.185
48	203	37	259	4	1	19.057	0.165	18.721	0.165	0.336	18.889	0.165		24.819	0.069	31.35	0.039	26.955	0.027	28.958	0.108	29.82	0.025	27.064	0.045	28.364	0.122	24.713	0.063	26.984	0.217	27.737	0.084	27.751	0.079	25.748	0.077	23.207	0.059	29.541	0.027	22.985	0.047	29.858	0.099	27.504	0.204	26.486	0.07
48	213	37	298	5	1	32.208	0.219	31.217	0.219	0.991	31.7125	0.219		35.663	0.112	40	0.112	40	0.112	40	0.112	40	0.112	n.d.	0	n.d.	0	40	0.112	n.d.	0	40	0.112	40	0.112	n.d.	0	40	0.112	40	0.112	40	0.112	40	0	40	0.112	40	0.112
48	222	37	333	6	1	22.792	0.067	20.451	0.067	2.341	21.6215	0.067		28.03	0.089	40	0.066	31.773	0.11	33.117	0.111	33.878	0.11	27.98	0.067	n.d.	0	32.96	0.996	29.854	0.884	32.367	0.074	32.197	0.216	32.335	0.08	25.603	0.066	33.032	0.355	31.737	0.23	35.482	0.543	30.665	0.087	28.876	0.173
51	93	38	0	1	0	18.139	0.045	19.37	0.045	-1.231	18.7545	0.045		20.048	0.086	27.077	0.037	22.858	0.048	22.677	0.072	26.065	0.094	22.361	0.082	26.306	0.04	25.383	0.097	28.163	0.043	22.257	0.037	25.053	0.057	17.142	0.275	22.599	0.039	22.142	0.138	19.763	0.041	24.431	0.054	19.188	0.142	20.702	0.049
51	110	38	36	2	1	19.165	0.021	20.484	0.021	-1.319	19.8245	0.021		21.453	0.094	28.04	0.079	24.638	0.025	24.134	0.016	28.002	0.041	22.619	0.068	26.859	0.061	26.956	0.051	29.316	0.03	23.525	0.053	24.745	0.052	17.813	0.021	24.349	0.065	22.457	0.041	20.492	0.031	25.231	0.074	27.155	0.407	18.437	0.085
51	135	38	80	3	1	21.936	0.029	18.929	0.029	3.007	20.4325	0.029		21.674	0.032	32.523	0.161	28.498	0.101	28.631	0.074	31.363	0.066	23.675	0.028	29.856	0.086	31.32	0.064	32.884	0.285	27.901	0.071	29.043	0.238	26.694	0.049	26.024	0.028	30.106	0.142	25.43	0.037	29.219	0.045	27.474	0.121	40	0.028
52	94	-	0	1	0	16.723	0.039	20.347	0.039	-3.624	18.535	0.039		20.383	0.044	40	0.039	28.113	0.044	28.74	0.05	30.824	0.073	21.052	0.052	28.902	0.047	31.542	0.079	30.082	0.039	26.735	0.053	31.59	0.066	23.699	0.087	23.287	0.04	29.79	0.476	25.616	0.042	30.402	0.242	40	0.039	24.167	0.039
53	112	39	42	2	1	22.616	0.037	23.482	0.037	-0.866	23.049	0.037		25.142	0.042	40	0.035	31.535	0.035	33.314	0.306	33.286	0.856	23.33	0.065	27.551	0.035	33.439	0.356	33.724	0.082	30.182	0.551	40	0	26.546	0.285	23.973	0.043	28.382	0.096	31.558	0.15	40	0.035	40	0.035	27.371	0.039
53	134	39	84	3	1	18.969	0.01	20.943	0.01	-1.974	19.956	0.01		22.234	0.008	32.449	0.229	27.31	0.078	29.064	0.086	28.865	0.065	20.623	0.03	25.688	0.079	29.641	0.052	25.838	0.033	26.117	0.116	28.626	0.025	24.326	0.026	21.39	0.054	23.335	0.026	24.018	0.015	27.167	0.26	40	0.006	22.907	0.008
55	97	-	0	1	0	19.855	0.051	21.684	0.051	-1.829	20.7695	0.051		23.093	0.091	30.128	0.042	26.934	0.04	30.495	0.08	28.9	0.056	22.534	0.073	28.158	0.073	31.434	0.243	32.986	1.543	28.643	0.116	29.543	0.051	22.928	0.049	22.648	0.042	27.626	0.126	28.178	0.216	31.978	0	24.48	0.088	26.933	0.045
55	120	-	42	2	1	23.221	0.037	25.119	0.037	-1.898	24.17	0.037		25.794	0.034	33.055	0	31.7	0.065	34.736	0.18	31.589	0.193	25.426	0.068	e	0	32.747	0.057	32.808	0.615	30.665	0.035	32.865	0.183	28.208	0.289	27.866	0.037	30.226	0.034	32.808	0.165	33.055	0.215	27.794	0.094	30.112	0.265
57	100	42	0	1	0	17.996	0.034	20.55	0.034	-2.554	19.273	0.034		21.531	0.021	30.05	0.114	25.233	0.089	27.246	0.023	27.971	0.023	18.919	0.019	24.587	0.125	28.757	0.019	23.571	0.038	24.536	0.036	27.382	0.036	23.2	0.11	22.128	0.023	20.422	0.041	24.95	0.019	25.464	0.049	22.06	0.178	22.533	0.251
57	119	42	35	2	1	20.961	0.09	23.429	0.09	-2.468	22.195	0.09		22.421	0.057	34.004	0.575	29.435	0.088	30.67	0.079	31.426	0.137	23.346	0.051	28.51	0.066	30.766	0.065	29.055	0.11	27.296	0.119	32.123	0.141	25.449	0.048	24.236	0.056	24.988	0.093	29.105	0.081	31.172	0.363	25.956	0.141	25.262	0.208
57	139	42	70	3	1	20.046	0.027	22.521	0.027	-2.475	21.2835	0.027		23.086	0.064	31.115	0.276	27.276	0.017	28.947	0.042	30.078	0.213	21.904	0.014	27.707	0.04	29.731	0.127	24.4	0.143	26.177	0.296	29.693	0.016	21.42	0.046	23.937	0.018	25.098	0.128	25.66	0.028	27.267	0.018	23.985	0.034	24.368	0.025
58	103	-	0	1	0	19.104	0.025	20.09	0.025	-0.986	19.597	0.025		21.524	0.002	28.339	0.098	25.19	0.027	25.488	0.06	28.129	0.123	22.243	0.017	27.873	0.07	28.022	0.132	21.713	0.013	22.197	0.026	27.689	0.062	15.029	0.043	21.081	0.044	19.197	0.091	22.527	0.024	27.048	0.095	20.112	0.08	22.735	0.066
58	124	-	35	2	1	23.768	0.03	20.266	0.03	3.502	22.017	0.03		23.184	0.042	40	0	30.426	0.461	33.568	0.393	32.563	0.016	25.685	0.052	28.647	0.026	40	0	33.223	0.478	29.568	0.347	34.62	0.167	28.472	0.489	27.082	0.039	31.519	0.505	31.104	0.104	40	0	40	0.015	24.693	0.186
58	141	-	70	3	1	19.002	0.054	20.618	0.054	-1.616	19.81	0.054		21.955	0.063	29.891	0.159	25.867	0.06	27.694	0.055	28.141	0.061	22.18	0.053	28.874	0.073	29.831	0.069	23.182	0.055	24.1	0.118	28.835	0.056	21.576	0.115	21.977	0.054	24.279	0.055	24.838	0.058	28.876	0.064	21.612	0.062	23.766	0.152
59	109	43	0	1	0	20.172	0.029	19.98	0.029	0.192	20.076	0.029		22.527	0.095	31.551	0.033	27.34	0.113	30.005	0.082	30.844	0.081	22.395	0.03	28.347	0.036	32.681	0.083	29.999	0.207	27.662	0.063	30.5	0.029	25.533	0.043	23.836	0.027	27.005	0.17	28.224	0.05	30.723	0.49	24.646	0.028	25.013	0.111
60	114	44	0	1	0	17.922	0.024	19.775	0.024	-1.853	18.8485	0.024		21.635	0.018	30.139	0.14	25.369	0.063	27.956	0.125	28.516	0.032	20.334	0.025	25.08	0.104	29.784	0.068	30.094	0.214	24.736	0.062	27.952	0.063	19.852	0.072	19.452	0.063	22.615	0.09	24.288	0.043	31.346	0.101	22.765	0.06	23.325	0.017
60	132	44	35	2	1	18.588	0.059	20.802	0.059	-2.214	19.695	0.059		22.112	0.078	33.598	0.095	26.987	0.085	29.569	0.097	30.013	0.058	20.861	0.056	27.516	0.204	31.056	0.094	30.539	0.16	27.133	0.112	30.008	0.058	22.403	0.065	20.439	0.057	25.024	0.104	26.667	0.078	40	0.051	25.085	0.194	24.649	0.069
60	147	44	72	3	1	20.414	0.037	17.292	0.037	3.122	18.853	0.037		19.918	0.042	33.337	0.073	28.208	0.045	28.911	0.058	30.291	0.079	20.864	0.036	27.515	0.107	33.157	0	30.603	0.159	28.881	0.131	32.809	0.061	25.617	0.091	22.598	0.047	30.846	0.083	31.898	0.083	30.807	0.043	28.562	0.04	23.928	0.256
62	117	46	0	1	0	20.868	0.121	22.066	0.121	-1.198	21.467	0.121		23.804	0.126	30.993	0.121	26.668	0.133	28.029	0.131	29.436	0.129	23.725	0.12	26.252	0.142	29.192	0.122	24.665	0.129	25.547	0.13	30.13	0.126	23.547	0.131	25.977	0.122	24.095	0.245	24.527	0.139	25.865	0.186	22.224	0.306	23.369	0.16
62	138	46	35	2	1	19.982	0.064	21.411	0.064	-1.429	20.6965	0.064		22.946	0.017	30.483	0.218	26.027	0.034	29.267	0.11	29.659	0.103	21.866	0.071	27.719	0.118	30.56	0.057	27.576	0.02	26.531	0.151	28.656	0.06	24.846	0.069	23.063	0.045	22.061	0.081	27.195	0.035	29.811	0.057	23.374	0.266	24.582	0.018
63	122	49	0	1	0	17.976	0.094	18.441	0.094	-0.465	18.2085	0.094		20.24	0.09	27.841	0.095	22.641	0.093	23.59	0.097	25.814	0.113	21.562	0.095	25.435	0.089	26.044	0.104	21.063	0.091	21.927	0.106	25.838	0.092	18.713	0.177	21.958	0.089	24.514	0.112	19.982	0.089	26.65	0.09	20.724	0.1	20.677	0.158
66	118	48	0	1	0	18.561	0.053	20.324	0.053	-1.763	19.4425	0.053		21.743	0.04	30.675	0.14	25.111	0.049	25.281	0.045	25.873	0.043	21.114	0.039	30.323	0.104	27.905	0.101	19.338	0.08	23.282	0.068	29.179	0.099	22.979	0.041	20.828	0.067	22.788	0.101	21.466	0.043	28.77	0.049	23.748	0.037	21.096	0.133
66	142	48	46	2	1	21.263	0.058	20.973	0.058	0.29	21.118	0.058		23.811	0.059	30.801	0.091	24.862	0.061	25.06	0.111	25.546	0.057	25.297	0.088	32.19	0.084	28.692	0.141	18.662	0.065	24.307	0.064	28.23	0.11	23.197	0.168	25.46	0.066	28.071	0.066	22.278	0.065	29.725	0.072	22.549	0.114	21.609	0.084
66	156	48	81	3	1	20.997	0.026	22.92	0.026	-1.923	21.9585	0.026		23.845	0.022	32.627	0.104	28.692	0.026	28.435	0.56	26.807	0.138	23.362	0.061	31.375	0.071	31.993	0.222	25.272	0.425	26.796	0.034	31.886	0.014	24.715	0.006	24.193	0.028	26.575	0.018	26.275	0.074	32.689	0.993	27.31	0.017	27.078	0.133
67	125	-	0	1	0	25.12	0.065	24.985	0.065	0.135	25.0525	0.065		25.262	0.073	40	0	29.35	0.126	28.499	0.188	28.122	0.196	e	0	40	0	30.26	0.307	27.888	0.251	26.504	0.194	35.903	0.065	26.69	0.145	30.794	0.329	33.636	0.281	25.73	0.068	30.479	0.129	27.237	0.275	28.985	0.36
67	140	-	34	2	1	21.243	0.021	21.777	0.021	-0.534	21.51	0.021		21.033	0.077	30.986	0.123	25.976	0.031	23.262	0.022	26.644	0.038	25.522	0.028	32.407	0.056	30.454	0.055	25.557	0.119	22.318	0.217	29.669	0.071	22.29	0.058	25.235	0.026	28.776	0.077	21.778	0.038	26.059	0.204	23.411	0.033	23.832	0.029
67	150	-	69	3	1	19.127	0.021	21.63	0.021	-2.503	20.3785	0.021		21.956	0.049	32.384	0.063	26.685	0.02	26.657	0.078	26.483	0.149	22.09	0.086	30.111	0.158	31.033	0.059	27.594	0.045	24.988	0.533	30.743	0.03	24.255	0.041	24.004	0.026	23.741	0.111	23.839	0.08	29.264	0.03	26.412	0.049	24.474	0.023
67	163	-	104	4	1	17.163	0.035	18.573	0.035	-1.41	17.868	0.035		20.167	0.207	28.595	0.257	23.214	0.018	21.87	0.054	23.558	0.043	19.639	0.026	27.778	0.08	28.565	0.082	23.509	0.01	20.657	0.09	26.744	0.023	21.327	0.037	21.106	0.045	20.575	0.01	19.083	0.045	23.702	0.046	21.036	0.144	22.762	0.064
67	182	-	139	5	1	18.52	0.025	20.439	0.025	-1.919	19.4795	0.025		21.49	0.014	30.203	0.076	25.07	0.099	24.091	0.228	24.759	0.124	21.202	0.034	29.896	0.041	30.372	0.02	25.641	0.041	23.132	0.2	28.424	0.014	23.078	0.13	20.841	0.014	27.955	0.024	21.621	0.09	25.846	0.027	23.625	0.021	24.175	0.039
69	136	51	0	1	0	18.254	0.025	19.884	0.025	-1.63	19.069	0.025		21.456	0.025	30.345	0.04	24.868	0.064	25.052	0.212	24.384	0.029	20.624	0.03	29.087	0.147	28.357	0.131	24.448	0.047	24.832	0.196	27.278	0.047	23.669	0.027	23.682	0.031	24.692	0.034	20.576	0.032	28.02	0.084	22.387	0.025	21.949	0.034
69	149	51	35	2	1	18.718	0.093	18.886	0.093	-0.168	18.802	0.093		20.408	0.087	28.193	0.089	24.008	0.104	23.396	0.129	22.59	0.096	23.736	0.093	30.594	0.177	27.221	0.106	24.502	0.223	21.68	0.133	26.594	0.104	22.446	0.123	24.296	0.108	28.451	0.193	18.183	0.099	27.062	0.19	21.148	0.156	21.142	0.201
69	160	51	64	3	1	19.377	0.038	21.129	0.038	-1.752	20.253	0.038		22.211	0.004	30.999	0.101	25.986	0.013	25.604	0.047	24.763	0.008	21.652	0.037	29.789	0.067	28.035	0.125	24.755	0.108	23.856	0.021	27.705	0.048	22.937	0.051	22.984	0.009	27.503	0.013	20.176	0.031	28.357	0.062	23.693	0.023	22.448	0.102
70	137	-	0	1	0	18.301	0.064	19.551	0.064	-1.25	18.926	0.064		20.867	0.032	27.495	0.033	22.558	0.031	20.101	0.128	22.687	0.12	22.429	0.04	28.639	0.065	27.151	0.097	22.558	0.051	22.404	0.117	26.073	0.051	18.669	0.063	23.316	0.039	29.985	0.031	19.033	0.07	23.359	0.046	20.452	0.041	21.535	0.267
72	144	53	0	1	0	21.83	0.045	23.464	0.045	-1.634	22.647	0.045		24.704	0.041	31.839	0.059	28.883	0.112	26.578	0.203	28.878	0.272	23.579	0.068	29.256	0.058	30.332	0.298	25.584	0.052	26.522	0.077	31.199	0.128	27.709	0.044	26.958	0.037	29.724	0.054	24.118	0.039	28.894	0.034	25.756	0.211	24.868	0.138
72	157	53	35	2	1	20.756	0.048	23.335	0.048	-2.579	22.0455	0.048		24.334	0.064	40	0	29.279	0.059	28.519	0.207	28.358	0.03	22.762	0.031	31.334	0.039	31.632	0.059	30.008	0.149	27.848	0.133	33.013	0.484	25.871	0.028	25.316	0.091	29.817	0.082	25.255	0.046	29.553	0.032	27.153	0.219	26.156	0.186
72	172+173	53	70	3	1	19.7365	0.025	21.7545	0.025	-2.018	20.7455	0.025		21.841	0.053	33.887	0.894	27.81	0.1	26.8265	0.233	27.124	0.131	21.781	0.082	30.8105	0.107	30.978	0.171	27.8855	0.029	26.63	0.036	33.461	0.267	25.4825	0.053	23.431	0.039	32.857	0.13	25.093	0.125	29.476	0.143	28.9785	0.092	23.5135	0.052
73	145	54	0	1	0	20.566	0.064	21.991	0.064	-1.425	21.2785	0.064		23.607	0.073	31.554	0.083	26.394	0.091	25.395	0.035	25.913	0.018	23.346	0.047	29.316	0.078	29.572	0.055	20.386	0.038	22.164	0.119	28.676	0.028	20.422	0.069	23.356	0.047	30.048	0.08	21.122	0.03	23.633	0.031	23.472	0.036	23.33	0.081
75	148	55	0	1	0	17.652	0.108	20.215	0.108	-2.563	18.9335	0.108		21.249	0.08	31.72	0.038	26.317	0.08	25.062	0.054	25.672	0.078	19.778	0.07	28.234	0.042	30.138	0.056	26.355	0.122	25.467	0.06	30.241	0.137	22.333	0.098	19.693	0.042	28.529	0.07	23.438	0.106	31.8	0.044	25.247	0.048	23.361	0.038
75	161	55	35	2	1	20.681	0.043	22.421	0.043	-1.74	21.551	0.043		22.707	0.074	33.913	0.144	28.465	0.051	27.906	0.271	28.161	0.083	22.436	0.03	31.051	0.038	31.536	0.205	27.814	0.085	26.789	0.082	36.133	0.059	26.029	0.084	23.419	0.039	33.314	0.131	25.271	0.027	30.835	0.109	30.081	0.298	24.939	0.058
75	179	55	74	3	1	22.245	0.018	24.084	0.018	-1.839	23.1645	0.018		24.47	0.111	34.28	0.336	29.632	0.063	26.372	0.073	28.031	0.259	23.936	0.066	31.404	0.15	32.64	0.661	29.066	0.234	28.388	0.268	33.66	0.37	26.606	0.035	25.187	0.041	26.727	0.036	27.546	0.14	32.321	0.014	28.486	0.091	27.209	0.095
76	151	-	0	1	0	17.924	0.055	17.432	0.055	0.492	17.678	0.055		20.768	0.054	27.903	0.058	22.888	0.063	20.607	0.084	24.06	0.131	24.438	0.056	30.241	0.052	26.089	0.049	21.938	0.053	18.596	0.067	25.665	0.059	22.873	0.049	22.224	0.058	30.058	0.094	19.749	0.05	25.938	0.049	19.883	0.091	18.733	0.054
76	167	-	36	2	1	17.796	0.066	17.596	0.066	0.2	17.696	0.066		20.721	0.079	27.684	0.019	22.816	0.035	20.54	0.02	23.882	0.019	23.708	0.028	30.028	0.018	25.906	0.055	21.629	0.016	19.069	0.221	25.536	0.025	22.454	0.09	22.183	0.016	27.812	0.05	19.5	0.08	25.81	0.019	19.543	0.048	18.787	0.057
76	185	-	71	3	1	22.51	0.073	22.957	0.073	-0.447	22.7335	0.073		25.403	0.073	33.934	0.886	30.317	0.072	29.379	1.712	29.747	0.084	24.526	0.106	31.408	0.112	40	0	30.063	0.263	27.279	0.61	33.88	0.068	27.861	0.068	26.277	0.082	30.741	0.108	27.715	0.087	33.731	0.451	28.458	0.165	26.707	0.067
76	195	-	96	4	1	19.742	0.041	22.265	0.041	-2.523	21.0035	0.041		27.247	0.033	31.29	0.074	27.936	0.022	25.196	0.131	29.428	0.095	26.022	0.079	29.473	0.105	34.583	0.152	28.929	0.084	31.468	0.022	27.667	0.076	28.733	0.023	23.931	0.04	23.946	0.019	30.15	0.021	34.723	0.29	25.002	0.173	26.869	0.075
77	152	-	0	1	0	19.267	0.038	20.622	0.038	-1.355	19.9445	0.038		22.385	0.024	27.873	0.023	22.653	0.046	19.028	0.069	23.079	0.098	22.418	0.043	28.081	0.101	27.321	0.039	25.599	0.076	22.094	0.12	25.605	0.036	23.063	0.117	24.362	0.05	24.432	0.055	20.567	0.029	26.208	0.034	21.46	0.076	21.653	0.047
77	169+170	-	36	2	1	24.023	0.28	25.898	0.28	-1.875	24.9605	0.28		30.4645	0.16	33.1665	0.16	27.658	0.205	22.7925	0.492	30.4465	0.16	30.665	0.019	32.9735	0.025	32.685	0.16	32.3015	0.16	29.826	0.663	32.181	0.16	30.405	0.16	31.4135	0.16	30.083	0.594	25.95	0.189	33.146	0.16	26.1785	2.831	30.1485	0.16
79	158	-	0	1	0	20.672	0.029	18.614	0.029	2.058	19.643	0.029		21.278	0.02	40	0	28.473	0.189	26.938	0.057	27.627	0.247	22.249	0.105	27.434	0.026	29.421	0.122	26.273	0.123	26.484	0.083	40	0	26.667	0.052	24.64	0.039	30.069	0.051	27.157	0.219	30.959	0.421	28.885	0.165	23.026	0.13
79	171	-	29	2	1	19.913	0.007	22.016	0.007	-2.103	20.9645	0.007		22.178	0.03	34.483	0.068	28.02	0.103	26.379	0.146	26.054	0.077	21.307	0.008	29.81	0.008	30.246	0.119	26.834	0.032	27.017	0.108	31.497	0.037	24.578	0.006	23.078	0.045	31.031	0.089	26.992	0.109	30.651	0.072	26.595	0.32	25.389	0.113
79	189	-	71	3	1	21.463	0.089	24.549	0.089	-3.086	23.006	0.089		27.935	0.09	40	0.075	32.125	0.134	27.837	0.667	33.656	0.397	27.488	0.077	e	0	34.803	0.075	30.321	0.306	34.245	0.109	34.117	0.174	31.842	0.115	25.076	0.094	33.996	0.631	31.018	0.142	35.826	0.155	30.13	0.629	28.1	0.373
81	159	-	0	1	0	17.901	0.04	20.94	0.04	-3.039	19.4205	0.04		22.77	0.101	32.624	0.537	26.794	0.077	25.849	0.046	26.484	0.076	21.794	0.04	30.803	0.126	31.547	0.105	23.86	0.048	26.297	0.106	29.937	0.057	17.685	0.098	20.332	0.05	26.534	0.069	22.943	0.08	31.666	0.632	25.367	0.039	24.298	0.044
82	162	-	0	1	0	23.605	0.099	25.759	0.099	-2.154	24.682	0.099		25.969	0.049	40	0.025	32.874	0.074	31.886	0.424	30.417	1.002	25.426	0.031	32.48	0.042	33.064	0.112	33.133	1.779	30.516	1.153	40	0.025	28.389	0.033	25.449	0.055	34.43	1.229	29.428	0.109	40	0.025	40	0.025	28.078	0.223
82	178	-	35	2	1	20.417	0.069	21.468	0.069	-1.051	20.9425	0.069		22.689	0.042	35.066	0.315	27.364	0.053	27.777	0.088	26.735	0.227	22.206	0.052	30.243	0.019	32.005	0.015	27.871	0.058	26.686	0.117	30.986	0.199	24.646	0.056	22.371	0.013	33.121	0.076	24.661	0.022	31.401	0.061	26.712	0.056	23.061	0.183
83	164	56	0	1	0	16.807	0.05	17.245	0.05	-0.438	17.026	0.05		20.749	0.052	29.275	0.077	23.864	0.06	21.665	0.094	23.25	0.073	17.817	0.05	25.511	0.159	27.87	0.088	21.979	0.066	21.632	0.062	26.822	0.05	24.241	0.055	20.593	0.056	27.25	0.125	18.485	0.103	28.53	0.2	21.273	0.137	21.09	0.193
83	183	56	35	2	1	25.265	0.064	26.391	0.064	-1.126	25.828	0.064		28.203	0.128	40	0	29.974	0.092	28.636	0.987	29.701	0.061	25.464	0.094	31.058	0.165	33.336	1.261	27.353	0.239	28.899	0.338	33.105	0.292	29.784	0.069	30.19	0.123	34.138	0.161	26.815	0.357	32.533	0.278	27.786	0.199	27.99	0.119
84	166	57	0	1	0	19.869	0.024	22.214	0.024	-2.345	21.0415	0.024		22.888	0.072	40	0	28.901	0.06	27.114	0.179	27.701	0.024	22.455	0.025	30.257	0.093	31.152	0.261	28.511	0.136	27.099	0.178	32.51	0.545	23.747	0.06	21.847	0.028	30.923	0.037	25.745	0.038	29.44	0.052	26.584	0.117	25.076	0.17
84	184	57	35	2	1	19.374	0.047	21.953	0.047	-2.579	20.6635	0.047		22.251	0.049	33.033	0.177	28.414	0.121	26.837	0.148	27.542	0.162	21.671	0.176	31.127	0.16	31.504	0.073	28.498	0.267	27.448	0.208	32.572	0.103	24.706	0.077	23.502	0.105	29.862	0.116	26.464	0.14	34.034	0.146	27.546	0.147	24.908	0.212
84	198	57	70	3	1	20.548	0.028	22.315	0.028	-1.767	21.4315	0.028		26.955	0.018	33.661	0.009	29.845	0.076	31.562	0.249	31.39	0.095	26.29	0.03	28.8	0.12	30.05	0.148	28.409	0.016	30.552	0.041	30.212	0.016	31.303	0.279	24.584	0.029	34.214	0.019	27.5	0.076	40	0	29.24	0.4	29.655	0.028
84	221	57	156	4	1	26.544	0.062	27.996	0.062	-1.452	27.27	0.062		32.24	0.443	40	0.032	40	0.032	40	0.032	34.862	0.037	30.247	0.06	n.d.	0	34.556	2.543	40	0.032	32.919	0.835	40	0.032	35.29	0.392	30.802	0.157	40	0.032	32.235	0.272	40	0	40	0.032	n.d.	0
87	176	-	0	1	0	23.749	0.026	25.59	0.026	-1.841	24.6695	0.026		29.87	0.074	40	0.024	33.349	0.337	34.776	0.306	34.019	0.035	29.419	0.038	n.d.	0	31.854	0.471	31.109	0.992	35.529	1.484	33.944	0.086	35.435	0.484	28.236	0.042	40	0.024	30.981	0.13	40	0	31.417	0.497	31.842	0.112
87	188	-	34	2	1	19.669	0.041	22.019	0.041	-2.35	20.844	0.041		25.109	0.035	34.286	0.34	29.429	0.101	26.563	0.044	30.934	0.044	24.575	0.055	30.205	0.11	31.723	0.076	27.435	0.035	31.116	0.039	32.692	0.181	28.154	0.066	22.307	0.133	31.53	0.131	27.724	0.063	31.022	0.149	27.553	0.073	24.166	0.195
87	202	-	74	3	1	21.543	0.067	23.943	0.067	-2.4	22.743	0.067		27.183	0.129	40	0.065	31.28	0.355	32.342	0.105	32.266	0.076	27.348	0.065	0	0	32.481	0.088	35.651	0	31.147	0.065	33.493	0.097	31.546	0.141	25.385	0.08	33.009	0.554	28.569	0.089	34.044	0.41	30.527	0.585	31.188	0.115
89	180	61	0	1	0	23.48	0.065	24.809	0.065	-1.329	24.1445	0.065		29.971	0.052	40	0.044	31.102	0.144	34.158	0.421	35.014	0.045	30.351	0.076	0	n.d.	29.857	0.26	29.228	0.421	31.78	0.045	32.65	0.047	33.559	0.069	29.399	0.128	36.138	0.232	30.474	0.148	35.937	0.044	31.063	0.132	31.965	0.655
89	194	61	36	2	1	25.216	0.052	26.284	0.052	-1.068	25.75	0.052		31.052	0.131	40	0.045	32.334	0.124	30.177	0.12	35.288	0.046	31.474	0.045	40	0	33.854	0.223	40	0	33.871	0.132	32.964	0.148	40	0	27.974	0.046	40	0.045	30.901	0.073	40	0.045	30.952	0.507	29.215	1.018
89	201	61	63	3	1	21.923	0.048	23.77	0.048	-1.847	22.8465	0.048		29.009	0.171	35.052	0.137	30.62	0.061	33.1	0.226	32.468	0.141	28.18	0.069	0	n.d.	31.452	0.2	29.41	0.491	31.013	0.128	31.5	0.037	31.029	0.082	24.759	0.042	33.555	0.397	29.233	0.086	40	0	29.658	0.231	31.841	0.057
92	186	-	0	1	0	17.929	0.015	17.715	0.015	0.214	17.822	0.015		20.942	0.046	28.452	0.052	23.894	0.014	20.715	0.033	23.412	0.012	22.397	0.027	29.942	0.036	26.565	0.049	23.575	0.052	23.479	0.023	26.937	0.012	21.429	0.053	22.925	0.008	25.107	0.051	17.576	0.016	32.626	0.016	21.598	0.043	20.696	0.07
92	199	-	35	2	1	18.928	0.063	19.544	0.063	-0.616	19.236	0.063		25.77	0.042	31.226	0.071	27.34	0.029	26.039	0.064	28.338	0.02	25.022	0.042	30.149	0.146	27.512	0.133	24.53	0.042	27.226	0.07	26.954	0.023	27.083	0.08	22.641	0.038	26.372	0.112	23.142	0.06	33.97	0.017	24.407	0.016	26.995	0.078
92	210	-	70	3	1	20.654	0.019	21.088	0.019	-0.434	20.871	0.019		27.957	0.018	34.959	0.412	29.739	0.033	29.637	0.028	30.863	0.063	26.707	0.023	31.869	0.035	32.166	0.298	27.91	0.082	30.021	0.093	29.563	0.054	30.646	0.071	23.618	0.022	25.539	0.028	27.555	0.031	40	0	27.298	0.161	29.204	0.015
93	187	64	0	1	0	19.4	0.089	20.307	0.089	-0.907	19.8535	0.089		24.812	0.138	32.126	0.11	27.761	0.172	24.505	0.077	30.672	0.169	24.082	0.092	29.526	0.085	29.223	0.077	23.481	0.092	29.216	0.083	31.114	0.202	27.451	0.088	21.764	0.084	27.62	0.092	22.916	0.078	31.855	0.271	26.715	0.181	21.187	0.145
93	200	64	35	2	1	21.345	0.057	23.848	0.057	-2.503	22.5965	0.057		28.365	0.066	40	0.057	31.658	0.107	33.722	0.204	33.436	0.14	27.963	0.126	32.082	0.141	40	0.057	29.909	0.605	32.058	0.392	32.634	0.314	32.955	0.528	25.759	0.072	29.425	0.082	29.229	0.071	36.478	0.058	30.252	0.572	31.876	0.117
93	209	64	65	3	1	24.947	0.027	26.602	0.027	-1.655	25.7745	0.027		32.67	0.073	40	0.009	32.894	0.242	34.344	0.265	33.93	1.46	30.022	0.09	n.d.	0	40	0.009	n.d.	0	34.338	0.928	32.946	0.226	35.909	0.02	30.149	0.226	30.56	0.016	35.491	0.447	40	0	31.044	1.255	n.d.	0
93	216	64	99	4	1	23.794	0.117	21.816	0.117	1.978	22.805	0.117		28.406	0.067	35.456	0.064	32.397	0.111	32.834	0.035	40	0.032	29.025	0.054	n.d.	0	32.359	0.062	40	0.032	35.306	0.978	33.701	0.194	33.828	0.112	26.443	0.116	35.173	0.392	32.386	0.046	35.533	0.778	31.129	0.12	29.252	0.045
94	190+191	-	0	1	0	18.3575	0.05	20.9795	0.05	-2.622	19.6685	0.05		25.406	0.03	31.756	0.163	28.1495	0.078	24.651	0.057	29.3345	0.109	23.48	0.026	e	0	32.997	0.574	28.314	0.435	28.804	0.124	33.2	0.028	27.9565	0.078	20.924	0.035	24.161	0.024	28.6045	0.06	35.406	0.06	25.5535	0.076	24.642	0.135
[truncated: 8 more columns]

## Sheet: Clinical Data
		Tumor				Aszites		Überleben			Ansprechen
ID	Alter	Ursprung	Histotyp	Patho		j/n		Days	Gestorben		Histo	CA125	PCI	Aszites
1	60-65	Ovar	1	1		1		138	1		1	0	0	0
4	55-60	Endometrium	1	1		0		9	0		-	-	-	-
5	65-70	Ovar	1	0		0		262	1		-	0	1	-
6	75-80	Ovar	3	0		0		41	1		-	0	1	-
7	50-55	Ovar	1	0		1		?	?		-	0	1	1
8	70-75	Ovar	1	0		0		440	0		-	0	1	-
9	55-60	Ovar	1	1		1		377	1		1	0	0	1
10	65-70	Ovar	1	1		1		79	1		1	0	1	1
12	60-65	Ovar	1	1		1		111	1		0	0	1	0
13	65-70	Ovar	1	1		1		274	1		0	0	1	1
17	70-75	Ovar	1	1		0		384	0		1	0	1	-
18	70-75	Ovar	1	1		0		427	0		0	0	1	-
19	40-45	Ovar	3	1		1		640	0		1	1	1	1
20	60-65	Ovar	2	1		1		410	0		1	1	1	1
23	70-75	Ovar	1	1		1		311	1		1	1	1	0
24	45-50	Ovar	1	1		0		123	1		1	0	-	-
25	60-65	Ovar	3	1		1		62	1		-	1	0	0
26	60-65	Ovar	1	1		0		342	0		1	0	1	-
27	45-50	Ovar	1	1		1		222	0		1	1	1	0
28	40-45	Ovar	1	1		1		98	1		-	0	1	0
30	50-55	Ovar	1	0		0		81	0		-	-	-	-
33	70-75	Ovar	0	0		1		158	0		-	0	1	0
34	70-75	Ovar	3	1		0		309	1		1	1	1	-
35	70-75	Ovar	1	1		0		328	0		1	0	0	-
36	70-75	Ovar	3	1		1		118	0		1	0	1	1
37	80-85	Ovar	1	1		1		374	0		1	0	0	0
38	60-65	Ovar	1	1		0		58	1		-	-	-	-
39	30-35	Ovar	1	1		1		315	0		0	0	1	1
42	45-50	Ovar	1	1		0		306	0		1	1	0	-
43	50-55	Ovar	1	1		0		148	0		1	0	1	-
45	60-65	Ovar	1	1		1		285	1		1	0	0	1
46	60-65	Ovar	3	1		1		153	1		1	0	1	1
47	70-75	Ovar	3	1		0		306	0		1	0	1	-
48	70-75	Ovar	1	1		1		421	0		0	1	0	0
51	50-55	Ovar	1	1		1		379	1		1	0	1	0
52	60-65	Ovar	3	1		1		48	1		-	-	-	-
53	50-55	Ovar	3	0		0		292	0		-	0	1	-
55	75-80	Endometrium	3	1		1		68	1		-	0	0	0
57	65-70	Ovar	1	1		1		153	1		1	1	1	1
58	65-70	Ovar	3	1		1		73	0		1	0	1	0
59	55-60	Ovar	3	1		1		40	1		-	-	-	-
60	50-55	Ovar	3	1		1		171	1		0	1	1	1
62	70-75	Ovar	3	1		1		57	1		-	-	-	-
63	75-80	Ovar	1	1		1		49	0		-	-	-	-
66	40-45	Ovar	1	1		1		222	0		1	0	1	0
67	45-50	Ovar	3	1		1		141	0		1	1	1	0
69	60-65	Ovar	1	1		0		332	0		1	1	1	-
70	75-80	Ovar	1	1		0		43	1		-	-	-	-
72	70-75	Ovar	1	1		0		273	0		1	1	1	-
73	65-70	Ovar	1	1		1		68	1		-	-	-	-
75	70-75	Ovar	1	0		0		303	0		-	0	1	-
76	55-60	Ovar	3	1		1		119	0		1	0	0	0
77	75-80	Endometrium	3	1		1		71	0		1	0	0	0
79	60-65	Pseudomyxoma peritonei	2	1		0		158	0		1	1	1	-
81	60-65	Ovar	3	1		1		38	0		0	1	-	0
82	35-40	Ovar	0	0		0		216	0		-	0	-	-
83	50-55	Ovar	1	1		0		132	0		1	0	0	-
84	60-65	Ovar	1	1		0		210	0		1	0	1	-
87	35-40	Ovar	3	1		0		77	0		1	1	1	-
89	55-60	Ovar	1	1		0		120	0		1	1	0	-
92	60-65	Ovar	3	1		1		73	0		1	0	1	0
93	55-60	Ovar	3	1		0		344	0		1	1	0	-
94	60-65	Magen	3	1		?		?	?		1	n/a	1	-
